# Supplementary material for: Therapeutic Effect of an Antibody-Derived Peptide in a Galleria mellonella Model of Systemic Candidiasis
Source: Int J Mol Sci. 2021 Oct 9;22(20):10904. doi: 10.3390/ijms222010904 (PMC8536055; doi:10.3390/ijms222010904)
Supplement: Supplementary file 1 [file ijms-22-10904-s001.zip]

Archive with 1 entries (1 files):
- ijms-1382605-supplementary.pdf
